# Supplementary material for: Barefoot doctors: A solution to the dilemma of COVID-19 prevention and control in rural areas of economically underdeveloped countries
Source: Front Public Health. 2022 Nov 4;10:1020312. doi: 10.3389/fpubh.2022.1020312 (PMC9672839; doi:10.3389/fpubh.2022.1020312)
Supplement: Supplementary file 1 [file Table_1.XLSX]

## Sheet: Sheet1
				1951	1952	1953	1954	1955	1956	1957	1958	1959	1960	1961	1962	1963	1964	1965	1966	1967	1968	1969	1970	1971	1972	1973	1974	1975	1976	1977	1978
			Average life expectancy in China	43.57	43.7	43.83	43.96	44.09	44.21	44.34	44.47	44.49	44.5	44.52	44.53	44.55	46.73	48.92	51.1	53.29	55.47	56.71	57.95	59.19	60.43	61.67	62.44	63.21	63.97	66.74	65.51
			World life expectancy	46	46.48	46.96	47.44	47.92	48.41	48.89	49.37	49.73	50.09	50.46	50.82	51.18	52.03	52.88	53.73	54.58	55.43	55.96	56.49	57.03	57.56	58.09	58.53	58.96	59.4	59.83	60.27
			Growth rate of life expectancy in China	0.0029	0.0029	0.0029	0.0029	0.0029	0.0029	0.0029	0.0029	0.0004	0.0004	0.0004	0.0004	0.0004	0.049	0.0467	0.0446	0.0427	0.041	0.0224	0.0219	0.0214	0.0209	0.0205	0.0125	0.0123	0.0122	0.012	0.0119
			Growth rate of world life expectancy	0.0106	0.0105	0.0104	0.0103	0.0102	0.0101	0.01	0.0099	0.0073	0.0073	0.0072	0.0072	0.0071	0.0166	0.0163	0.0161	0.0158	0.0156	0.0096	0.0095	0.0094	0.0093	0.0092	0.0075	0.0074	0.0074	0.0073	0.0073
